# Supplementary material for: ChIP-Seq Analysis of AtfA Interactions in Aspergillus flavus Reveals Its Involvement in Aflatoxin Metabolism and Virulence Under Oxidative Stress
Source: Int J Mol Sci. 2024 Nov 14;25(22):12213. doi: 10.3390/ijms252212213 (PMC11594458; doi:10.3390/ijms252212213)
Supplement: Supplementary file 1 [file ijms-25-12213-s001.zip]

Archive with 1 entries (1 files):
- ijms-3312677-supplementary.pdf
